# Supplementary material for: Merit-Based Incentive Payment System: longitudinal performance and uneven rewards for safety-net providers over 5 years
Source: Health Aff Sch. 2025 May 21;3(6):qxaf105. doi: 10.1093/haschl/qxaf105 (PMC12152720; doi:10.1093/haschl/qxaf105)
Supplement: qxaf105_Supplementary_Data [file qxaf105_supplementary_data.zip]

Archive with 6 entries (6 files):
- ICMJE Disclosure of Interest form_RG.docx
- ICMJE Disclosure of Interest form_zz.docx
- SNP and MIPS_appendix_R1_FINAL-clean.docx
- ICMJE Disclosure of Interest form AH.docx
- ICMJE Disclosure of Interest form_KCarey.docx
- ICMJE Disclosure of Interest form_Lin.docx
